# Supplementary material for: Loss of age-accumulated crh-1 circRNAs ameliorate amyloid β-induced toxicity in a C. elegans model for Alzheimer’s disease
Source: Front Aging Neurosci. 2025 Mar 24;17:1464015. doi: 10.3389/fnagi.2025.1464015 (PMC11973312; doi:10.3389/fnagi.2025.1464015)
Supplement: Supplementary file 1 [file Table_1.XLSX]

## Sheet: Strains
Table S1
Strains used in this study
Name	Genotype	Source
N2	wild-type Bristol variety, C. elegans	CGC
GMC101	dvIs100[unc-54p::A-beta-1-42::unc-54 3'-UTR, mtl-2p::GFP]	CGC
VDL786	crh-1(syb385)	VDL lab
VDL1114	crh-1(syb2657)	VDL lab
VDL1300	crh-1(syb385); dvIs100[unc-54p::A-beta-1-42::unc-54 3'-UTR, mtl-2p::GFP]	VDL lab
VDL1301	crh-1(syb2657); dvIs100[unc-54p::A-beta-1-42::unc-54 3'-UTR, mtl-2p::GFP]	VDL lab
VDL1104	crh-1(syb385); Ex[rab-3p::circ-crh-1::unc-54 3'-UTR, unc-122p::RFP]	VDL lab
VDL975	crh-1(syb385); Ex[pie-1p::circ-crh-1::unc-54 3'-UTR, unc-122p::RFP]	VDL lab
VDL1306	crh-1(sy385); Ex[rab-3p::circ-crh-1::unc-54 3'-UTR, unc-122p::RFP]; dvIs100[unc-54p::A-beta-1-42::unc-54 3'-UTR, mtl-2p::GFP]	This study
VDL1307	crh-1(sy385); Ex[pie-1p::circ-crh-1::unc-54 3'-UTR, unc-122p::RFP]; dvIs100[unc-54p::A-beta-1-42::unc-54 3'-UTR, mtl-2p::GFP]	This study
VD12	crh-1(sy385); Ex[myo-3p::circ-crh-1::unc-54 3'-UTR, unc-122p::RFP]; dvIs100[unc-54p::A-beta-1-42::unc-54 3'-UTR, mtl-2p::GFP]	SunyBiotech
VD10	col-49(syb8747)	SunyBiotech
VDL1308	col-49(syb8747); dvIs100[unc-54p::A-beta-1-42::unc-54 3'-UTR, mtl-2p::GFP]	This study
VD16	Ex[col-49p::col-49 genomic::col-49 3’-UTR, unc-122p::RFP]	SunyBiotech
VDL1309	Ex[col-49p::col-49 genomic::col-49 3’-UTR, unc-122p::RFP]; dvIs100[unc-54p::A-beta-1-42::unc-54 3'-UTR, mtl-2p::GFP]	This study
VDL1310	crh-1(syb385); col-49(syb8747); dvIs100[unc-54p::A-beta-1-42::unc-54 3'-UTR, mtl-2p::GFP]	This study
